# Supplementary material for: Parameterization for In-Silico Modeling of Ion Channel Interactions with Drugs
Source: PLoS One. 2016 Mar 10;11(3):e0150761. doi: 10.1371/journal.pone.0150761 (PMC4786197; doi:10.1371/journal.pone.0150761)
Supplement: S1 Optimization Code — (ZIP) [file pone.0150761.s003.zip]

Archive with 58 entries (55 files):
- OPT Code/
- OPT Code/.DS_Store
- __MACOSX/
- __MACOSX/OPT Code/
- __MACOSX/OPT Code/._.DS_Store
- OPT Code/Code_notes.docx
- __MACOSX/OPT Code/._Code_notes.docx
- OPT Code/fminsearchbnd.m
- __MACOSX/OPT Code/._fminsearchbnd.m
- OPT Code/Functions_CELL.h
- __MACOSX/OPT Code/._Functions_CELL.h
- OPT Code/Global_test.m
- __MACOSX/OPT Code/._Global_test.m
- OPT Code/Global_test_SEQ.m
- __MACOSX/OPT Code/._Global_test_SEQ.m
- OPT Code/Global_Variables.h
- __MACOSX/OPT Code/._Global_Variables.h
- OPT Code/Global_variables_CELL.h
- __MACOSX/OPT Code/._Global_variables_CELL.h
- OPT Code/main_ACT.cpp
- __MACOSX/OPT Code/._main_ACT.cpp
- OPT Code/main_BLOCK.cpp
- __MACOSX/OPT Code/._main_BLOCK.cpp
- OPT Code/main_CELL.cpp
- __MACOSX/OPT Code/._main_CELL.cpp
- OPT Code/main_FDUDB1.cpp
- __MACOSX/OPT Code/._main_FDUDB1.cpp
- OPT Code/main_FDUDB2.cpp
- __MACOSX/OPT Code/._main_FDUDB2.cpp
- OPT Code/main_FDUDB_NUFL.cpp
- __MACOSX/OPT Code/._main_FDUDB_NUFL.cpp
- OPT Code/main_RFI.cpp
- __MACOSX/OPT Code/._main_RFI.cpp
- OPT Code/main_RUDB.cpp
- __MACOSX/OPT Code/._main_RUDB.cpp
- OPT Code/main_SSA.cpp
- __MACOSX/OPT Code/._main_SSA.cpp
- OPT Code/main_Tau.cpp
- __MACOSX/OPT Code/._main_Tau.cpp
- OPT Code/Plots_Optimization_DrugFree.m
- __MACOSX/OPT Code/._Plots_Optimization_DrugFree.m
- OPT Code/Plots_Optimization_Flec.m
- __MACOSX/OPT Code/._Plots_Optimization_Flec.m
- OPT Code/Plots_Optimization_NUFL.m
- __MACOSX/OPT Code/._Plots_Optimization_NUFL.m
- OPT Code/WT_Drug_Sim_Exp_FLEC.m
- __MACOSX/OPT Code/._WT_Drug_Sim_Exp_FLEC.m
- OPT Code/WT_Drug_Sim_Exp_FLEC_SEQ.m
- __MACOSX/OPT Code/._WT_Drug_Sim_Exp_FLEC_SEQ.m
- OPT Code/WT_Drug_Sim_Exp_FLEC_SINGLE.m
- __MACOSX/OPT Code/._WT_Drug_Sim_Exp_FLEC_SINGLE.m
- OPT Code/WT_Flec_implicit.h
- __MACOSX/OPT Code/._WT_Flec_implicit.h
- OPT Code/WT_Flec_implicit_CELL.h
- __MACOSX/OPT Code/._WT_Flec_implicit_CELL.h
- OPT Code/WT_REDUCED_CHANNEL_Sim_Exp_Norm.m
- __MACOSX/OPT Code/._WT_REDUCED_CHANNEL_Sim_Exp_Norm.m
- __MACOSX/._OPT Code
