# Supplementary material for: Parameterization for In-Silico Modeling of Ion Channel Interactions with Drugs
Source: PLoS One. 2016 Mar 10;11(3):e0150761. doi: 10.1371/journal.pone.0150761 (PMC4786197; doi:10.1371/journal.pone.0150761)
Supplement: S1 Optimization Code — (ZIP) [file pone.0150761.s003.zip › OPT Code/WT_Flec_implicit.h]

/************************************************************************************************
 WT Markov Model with Zheng's new drug binding states
 January 14, 2009 
 
 ************************************************************************************************/
#include <iostream>
#include <math.h>

using namespace std;


void WT_SCN5A_function(Cell_param *Cell_ptr, double t, double dt, double *Input_param);

void WT_SCN5A_function(Cell_param *Cell_ptr, double t, double dt, double *Input_param){
	
	double E_Na, sum;
	
	double O , OS , C1 , C2 , C3 , IC3 , IC2 , IF , IM1 , IM2 ;
	double DO , DOS , DC1 , DC2 , DC3 , DIC3 , DIC2 , DIF , DIM1 , DIM2 ;
	double D_O , D_OS , D_C1 , D_C2 , D_C3 , D_IC3 , D_IC2 , D_IF , D_IM1 , D_IM2 ;
	
	double O_n , OS_n , C1_n , C2_n , C3_n , IC3_n , IC2_n , IF_n , IM1_n , IM2_n ;
	double DO_n , DOS_n , DC1_n , DC2_n , DC3_n , DIC3_n , DIC2_n , DIF_n , DIM1_n , DIM2_n ;
	double D_O_n , D_OS_n , D_C1_n , D_C2_n , D_C3_n , D_IC3_n , D_IC2_n , D_IF_n , D_IM1_n , D_IM2_n ;
	
	double O_o , OS_o , C1_o , C2_o , C3_o , IC3_o , IC2_o , IF_o , IM1_o , IM2_o ;
	double DO_o , DOS_o , DC1_o , DC2_o , DC3_o , DIC3_o , DIC2_o , DIF_o , DIM1_o , DIM2_o ;
	double D_O_o , D_OS_o , D_C1_o , D_C2_o , D_C3_o , D_IC3_o , D_IC2_o , D_IF_o , D_IM1_o , D_IM2_o ;
	
	
	double a11, a12, a13, a2, a3, a4, a5;
	double b11, b12, b13, b2, b3, b4, b5;
	double ax, bx, ax1, bx1, ax2, bx2;
	double a13c, b13c, a13n, b13n;
	double a22, b22, a33, b33, a44, b44, a55, b55;
	double a_22, b_22, a_33, b_33, a_44, b_44, a_55, b_55;
	
	double kd, kon, k_on, koff, k_off, kcon, kc_on, kcoff, kc_off, ki_on, ki_off;
	double kd_closed, kd_open;
	double hh;
	
	hh = dt;
	const double G_Na=27.5;	//27.5
	
	const double Q10=3;
	
	const double Tfactor=1.0/(pow(Q10, (37.0-(T-273))/10.0));
	
	const double pH=7.4;
	const double pKa=9.3;
	const double portion = 1/(1+ pow(10, (pH-pKa)) ); //Portion is of CHARGED DRUG
	//const double portion = 0; // Portion = 0 is for fully neutral flecainide
	const double diffusion=5500;	
	
	//const double drug=0*(1e-6);
	const double drug = Cell_ptr->Drug;
	
	const double drug_charged=drug*portion;
	const double drug_neutral=drug*(1-portion);
	const double dd= -0.7;
	
	E_Na = (R*T/F)*log(Na_out/Na_in); //this is the natural log
	
	
//Rate Constants *************************************************************************************************************************************************************************
    /*
	//From STM paper - input params
	a11= Tfactor*Input_param[0]/(Input_param[1]*exp(-Cell_ptr->V/17.0)+ Input_param[2]*exp(-Cell_ptr->V/150));
	a12= Tfactor*Input_param[0]/(Input_param[1]*exp(-Cell_ptr->V/15.0)+ Input_param[2]*exp(-Cell_ptr->V/150));
	a13= Tfactor*Input_param[0]/(Input_param[1]*exp(-Cell_ptr->V/12.0)+ Input_param[2]*exp(-Cell_ptr->V/150));
	b11= Tfactor*Input_param[3]*exp(-Cell_ptr->V/20.3);
	b12= Tfactor*Input_param[4]*exp(-(Cell_ptr->V-5)/20.3);
	b13= Tfactor*Input_param[5]*exp(-(Cell_ptr->V-10)/20.3); 
    a3 = Tfactor*Input_param[6]*exp(-Cell_ptr->V/Input_param[7]);
	b3=Tfactor*Input_param[8]*exp((Cell_ptr->V)/Input_param[9]);	
	a2= Tfactor*(Input_param[10]*exp(Cell_ptr->V/Input_param[11]));
	b2= ((a13*a2*a3)/(b13*b3));
    
    //WT Fits Reduced Model (no IM1, IM2) --Final STM paper (Moreno, 2011):
	a11= Tfactor*8.5539/(7.4392e-2*exp(-Cell_ptr->V/17.0)+ 2.0373e-1*exp(-Cell_ptr->V/150));
	a12= Tfactor*8.5539/(7.4392e-2*exp(-Cell_ptr->V/15.0)+ 2.0373e-1*exp(-Cell_ptr->V/150));
	a13= Tfactor*8.5539/(7.4392e-2*exp(-Cell_ptr->V/12.0)+ 2.0373e-1*exp(-Cell_ptr->V/150));
	b11= Tfactor*7.5215e-2*exp(-Cell_ptr->V/20.3);
	b12= Tfactor*2.7574*exp(-(Cell_ptr->V-5)/20.3);
	b13= Tfactor*4.7755e-1*exp(-(Cell_ptr->V-10)/20.3);
	a3 = Tfactor*5.1458e-6*exp(-Cell_ptr->V/8.2471);
	b3=Tfactor*6.1205*exp((Cell_ptr->V)/13.542);	
	a2= Tfactor*(13.370*exp(Cell_ptr->V/43.749));
	b2= ((a13*a2*a3)/(b13*b3));
	a4 = 0*a2;
	b4 = 0*a3;
	a5= 0*a2;
	b5 = 0*a3;
	ax = 3.4229e-2*a2;
	bx = 1.7898e-2*a3;
    */
    
     //***************** Fitting Drug Free parameters *******************************************************************
    /* 
    //With double exponential for a11
     a11= Tfactor*1/(Input_param[0]*exp(-Cell_ptr->V/Input_param[1])+ Input_param[2]*exp(-Cell_ptr->V/Input_param[3]));
	 a12= Input_param[4]*a11;
	 a13= Input_param[5]*a11;
     b11= Tfactor*1/(Input_param[6]*exp(Cell_ptr->V/Input_param[7]));
	 b12= Input_param[8]*b11;
	 b13= Input_param[9]*b11;
	 a3 = Tfactor*Input_param[10]*exp(-Cell_ptr->V/Input_param[11]);
	 b3=Tfactor*Input_param[12]*exp((Cell_ptr->V)/Input_param[13]);	
	 a2= Tfactor*(Input_param[14]*exp(Cell_ptr->V/Input_param[15]));
	 b2= ((a13*a2*a3)/(b13*b3));
	 a4 = b4 = a5 = b5 = 0;
	 ax = Input_param[16]*a2;
	 bx = Input_param[17]*a3;
  
     //OPTIMIZED RATES W/ DOUBLE EXPONENTIAL a11
     a11= Tfactor*1/(2.5376e-02*exp(-Cell_ptr->V/3.1099e+01)+ 2.9947e-06*exp(-Cell_ptr->V/9.2788e+00));
 	 a12= 1.0348e+00*a11;
 	 a13= 9.0828e-01*a11;
     b11= Tfactor*1/(8.0938e-01*exp(Cell_ptr->V/1.8633e+01));
	 b12= 1.0007e+01*b11;
	 b13= 1.6403e+00*b11;
	 a3 = Tfactor*2.4756e-05*exp(-Cell_ptr->V/9.3421e+00);
	 b3=Tfactor*7.1639e-01*exp((Cell_ptr->V)/2.5535e+01);	
	 a2= Tfactor*(2.9267e+01*exp(Cell_ptr->V/2.7522e+01));
	 b2= ((a13*a2*a3)/(b13*b3));
	 a4 = b4 = a5 = b5 = 0;
	 ax = 4.1977e-02*a2;
	 bx = 2.1942e-02*a3;
      */
    /*
    //with single exponential for a11
     a11= Tfactor*1/(Input_param[0]*exp(-Cell_ptr->V/Input_param[1]));
	 a12= Input_param[2]*a11;
	 a13= Input_param[3]*a11;
     b11= Tfactor*1/(Input_param[4]*exp(Cell_ptr->V/Input_param[5]));
	 b12= Input_param[6]*b11;
	 b13= Input_param[7]*b11;
	 a3 = Tfactor*Input_param[8]*exp(-Cell_ptr->V/Input_param[9]);
	 b3=Tfactor*Input_param[10]*exp((Cell_ptr->V)/Input_param[11]);	
	 a2= Tfactor*(Input_param[12]*exp(Cell_ptr->V/Input_param[13]));
	 b2= ((a13*a2*a3)/(b13*b3));
	 a4 = b4 = a5 = b5 = 0;
	 ax = Input_param[14]*a2;
	 bx = Input_param[15]*a3;
	 */
     
     //OPTIMIZED RATES WITH SINGLE EXPONENTIAL of a11
     a11= Tfactor*1/(7.6178e-03*exp(-Cell_ptr->V/3.2764e+01));
	 a12= 5.8871e-01*a11;
	 a13= 1.5422e-01*a11;
     b11= Tfactor*1/(2.5898e+00*exp(Cell_ptr->V/8.5072e+00));
	 b12= 1.3760e-03*b11;
	 b13= 2.8880e+00*b11;
	 a3 = Tfactor*3.2459e-05*exp(-Cell_ptr->V/9.5951e+00);
	 b3=Tfactor*1.3771e+00*exp((Cell_ptr->V)/2.1126e+01);	
	 a2= Tfactor*(1.1086e+01*exp(Cell_ptr->V/4.3725e+01));
	 b2= ((a13*a2*a3)/(b13*b3));
	 a4 = b4 = a5 = b5 = 0;
	 ax =  4.1476e-02*a2;
	 bx =  2.0802e-02*a3;
     
//************************************ Drug Fitting *******************************************************************
	//STM Rate Constants
    /*
    ax1 =5.7839e-05 * ax;
	bx1 =  1.6689e-08* bx;
	a13c = 3.6324e-03 *a13;
	a22 = 1.4847e+03 *a2;
	b33 =  1.7352e-06* b3;
	a33 = 6.7505e-05 * a3;
	a44 =  2.4135e+00* a2;
	b44 =  4.9001e-02* a3;
	a55 = b55 = 0;
	ax2 = 2.6126e-01 * ax;
	a13n = 2.6452e+00 * a13;
	a_22 =  4.2385e+01 * a2;
	b_33 = 2.1181e+00 * b3;
	a_44 =  1.0326e-03 * a2;
	b_44 = 2.1378e-02 * a3;
	a_55 = 0;
	b_55 = 0;
    */
    
    //Neutral Drug Rate Constant Fitting
     /*
     ax2 = Input_param[0]*ax;
	 a13n = Input_param[1]*a13;
	 a_22 = Input_param[2]*a2;
	 b_33 = Input_param[3]*b3;
	 a_44 = Input_param[4]*a2;
	 b_44 = Input_param[5]*a3;
     */
    
    //OPTIMIZED NEUTRAL RATES
    ax2 = 1.6936e+01 * ax;
	a13n = 1.0714e-01 * a13;
	a_22 =  5.9858e-01 * a2;
	b_33 = 5.6001e-01 * b3;
	a_44 =  2.8919e-07 * a2;
	b_44 = 1.2546e+01 * a3;
    
    /*
    //PRE-OP STIM INITIAL NEUTRAL RATES
    ax2 = 2.7926 * ax;
    a13n = 4.9550e-02 * a13;
    a_22 = 1.2915 * a2;
    b_33 = 2.2939 * b3;
    a_44 =  3.7496 * 3.122e-05 * a2;
    b_44 = 0.53413*0.10041 * a3;
   */
	//Charged Drug Rate Constant Fitting
    ax1=Input_param[0]*ax;											
	bx1=Input_param[1]*bx;											
	a13c=Input_param[2]*a13;											
	a22=Input_param[3]*a2;
	b33=Input_param[4]*b3;
	a33=Input_param[5]*a3;
	a44=Input_param[6]*a2;													
	b44=Input_param[7]*a3;											
    
    /*
    //OPTIMIZED CHARGED RATES
	ax1 = 1.0836e-05 * ax;
	bx1 = 4.2106e-08 * bx;
	a13c = 2.4824e-03 * a13;
	a22 = 1.2663e+02 * a2;
	b33 = 4.8810e-06 * b3;
	a33 = 1.8309e-04 * a3;
	a44 = 2.5183e+00 * a2;
	b44 = 4.6378e-02 * a3;
	*/
	
	a55 = b55 = a_55 = b_55 = 0;
		
	const double kd0=11.2*(1e-6);				
	kd_open=kd0*exp( (dd*Cell_ptr->V*F) /(R*T));
		
	// charged drug
	kon=drug_charged*diffusion;
	koff=kd_open*diffusion;
	kcoff = koff;
	kcon = kon;
	
	if (drug ==0 || drug_charged ==0 ){b13c = 0;}
	else{b13c = (b13*kcon*koff*a13c)/(kon*kcoff*a13);}			
	
	if (b13c ==0){b22 = 0;}
	else {b22=(a13c*a22*a33)/(b13c*b33);}
	
	// neutral drug
	k_on = drug_neutral*diffusion;
	k_off=400*(1e-6)*diffusion;				
	
    //ki_on=k_on*Input_param[6]; // NEWWWW	
    ki_on=k_on*6.6880e-01;
	ki_off=5.4*(1e-6)*diffusion;
	
    //kc_on=k_on*Input_param[7]; // NEWWWW
    kc_on=k_on*5.2802e-06;
	kc_off=800*(1e-6)*diffusion;				
	
	if (drug ==0 || drug_neutral ==0 ){a_33 = 0;}
	else {a_33 = (ki_off*a3*kc_on*b_33)/(ki_on*kc_off*b3);}
	
	if (drug ==0 || drug_neutral ==0){b13n = 0;}
	else {b13n = (b13*kc_on*a13n*k_off)/(kc_off*a13*k_on);}
	
	if (b13n==0){b_22 =0;}
	else {b_22 = (a_33*a13n*a_22)/(b_33*b13n);}
	
	if (drug ==0 || drug_neutral ==0){bx2 = 0;}
	else{bx2 = (bx*k_on*ax2*ki_off)/(ax*ki_on*k_off);}
	
	//Initial Conditions *************************************************************************************************************************************************************************
	if (t==0){
		//Drug Free States
		Cell_ptr->IC3 = 0;
		Cell_ptr->IC2 = 0;
		Cell_ptr->IF = 0;
		Cell_ptr->IM1 = 0;
		Cell_ptr->IM2 = 0;
		Cell_ptr->C3 = 1;
		Cell_ptr->C2 = 0;
		Cell_ptr->O = 0;
		Cell_ptr->OS =0;
		//Charged Drug States
		Cell_ptr->DIC3 = 0;
		Cell_ptr->DIC2 =0;
		Cell_ptr->DIF = 0;
		Cell_ptr->DIM1 = 0;
		Cell_ptr->DIM2 = 0;
		Cell_ptr->DC3 = 0;
		Cell_ptr->DC2 =0;
		Cell_ptr->DO = 0;
		Cell_ptr->DOS = 0;
		Cell_ptr->DC1 = 0;
		//Neutral Drug States
		Cell_ptr->D_IC3 = 0;
		Cell_ptr->D_IC2 = 0;
		Cell_ptr->D_IF = 0;
		Cell_ptr->D_IM1 = 0;
		Cell_ptr->D_IM2 = 0;
		Cell_ptr->D_C3 = 0;
		Cell_ptr->D_C2 = 0;
		Cell_ptr->D_O = 0;
		Cell_ptr->D_OS = 0;
		Cell_ptr->D_C1 = 0;
		
		
		Cell_ptr->C1 = 1 - ( Cell_ptr->O + Cell_ptr->OS + Cell_ptr->C3 + Cell_ptr->C2 + Cell_ptr->IC3 
							+ Cell_ptr->IC2 + Cell_ptr->IF + Cell_ptr->IM1 + Cell_ptr->IM2 +
							Cell_ptr->DO + Cell_ptr->DOS + Cell_ptr->DC1 + Cell_ptr->DC2 + Cell_ptr->DC3 
							+ Cell_ptr->DIC3 + Cell_ptr->DIC2 + Cell_ptr->DIF + Cell_ptr->DIM1 + Cell_ptr->DIM2 +  
							Cell_ptr->D_O + Cell_ptr->D_OS + Cell_ptr->D_C1 + Cell_ptr->D_C2 + Cell_ptr->D_C3 
							+ Cell_ptr->D_IC3 + Cell_ptr->D_IC2 + Cell_ptr->D_IF + Cell_ptr->D_IM1 + Cell_ptr->D_IM2);
		
	} //End if t == O
	
	else if (t>0.0){
		
		IC3 = Cell_ptr->IC3; 
		IC2 = Cell_ptr->IC2; 
		IF = Cell_ptr->IF; 
		IM1 = Cell_ptr->IM1; 
		IM2 = Cell_ptr->IM2; 
		C3 = Cell_ptr->C3; 
		C2 = Cell_ptr->C2; 
		C1 = Cell_ptr->C1; 
		O = Cell_ptr->O; 
		OS = Cell_ptr->OS; 
		DC3 = Cell_ptr->DC3; 
		DC2 = Cell_ptr->DC2; 
		DC1 = Cell_ptr->DC1; 
		DO = Cell_ptr->DO; 
		DOS = Cell_ptr->DOS;  
		DIC3 = Cell_ptr->DIC3; 
		DIC2 = Cell_ptr->DIC2; 
		DIF = Cell_ptr->DIF; 
		DIM1 = Cell_ptr->DIM1; 
		DIM2 = Cell_ptr->DIM2; 
		D_C3 = Cell_ptr->D_C3; 
		D_C2 = Cell_ptr->D_C2; 
		D_C1 = Cell_ptr->D_C1; 
		D_O = Cell_ptr->D_O; 
		D_OS = Cell_ptr->D_OS; 
		D_IC3 = Cell_ptr->D_IC3; 
		D_IC2 = Cell_ptr->D_IC2; 
		D_IF = Cell_ptr->D_IF; 
		D_IM1 = Cell_ptr->D_IM1; 
		D_IM2 = Cell_ptr->D_IM2; 
		
		// Backward method 
		// MB * nextVect_(n+1) = Vect_n
		// where MB is a matrix, and Vect_i is a vector
		
		// Set up the matrix
		//  MB = zeros(30);
//		for (id1 = 0; id1 < 30; id1 += 1){ 
//			for(id2 = 0; id2 < 30; id2 += 1) {
//				MB[id1][id2] = 0;
//			} // end of id2 looping
//		} // end of id1 looping
		
		
		//		// Calculation of k parameters for the Runge Kutta interations
		//		
		//		//Calculation of K1 *************************************************************************************************************************************************************************
		//		//Drug Free States
		//		O = hh*( a13 * C1 + b2 * IF + koff * DO + k_off * D_O + bx * OS  - O * (b13 + a2  + kon + k_on + ax));	
		//		C1 = hh*(a12 * C2 + a3 * IF + b13 * O  + kcoff * DC1 + kc_off * D_C1 - C1*(b12 + b3 + a13  + kcon + kc_on));
		//		C2 = hh*(a11 * C3 + a3 * IC2 + b12 * C1  + kcoff * DC2 + kc_off * D_C2 - C2*(b11 + b3 + a12  + kcon + kc_on));
		//		C3 = hh*(a3 * IC3 + b11 * C2  + kcoff * DC3 + kc_off * D_C3 - C3*(b3 + a11  + kcon + kc_on));
		//		IC3 = hh*(b3 * C3 + b11 * IC2 + ki_off * D_IC3 - IC3*(a11 + a3 + ki_on));
		//		IC2 = hh*(a11 * IC3 + b3 * C2 + b12 * IF + ki_off * D_IC2 - IC2*(b11 + a3 + a12 + ki_on));
		//		IF = hh*(a12 * IC2 + b3 * C1 + b4 * IM1 + a2 * O + ki_off * D_IF - IF*(b12 + b2 + a3 + a4 + ki_on));
		//		IM1 = hh*(a4 * IF + b5 * IM2 - IM1*(b4 + a5));
		//		IM2 = hh*(a5 * IM1 - IM2*(b5));
		//		OS = hh*(ax * O + ki_off * D_OS - OS*(bx + ki_on));
		//		
		//		//Charged Drug Bound States
		//		DO = hh*(kon * O + a13c * DC1 + bx1 * DOS + b22 * DIF  - DO*(koff + b13c + a22 + ax1 ));
		//		DC1 = hh*(kcon * C1 + a12 * DC2 + a33 * DIF + b13c * DO  - DC1*(kcoff + b12 + b33 + a13c ));
		//		DC2 = hh*(kcon * C2 + a11 * DC3 + a33 * DIC2 + b12 * DC1  - DC2*(kcoff + b11 + b33 + a12 ));
		//		DC3 = hh*(kcon * C3 + b11 * DC2 + a33 * DIC3  - DC3*(kcoff+ b33 + a11 ));
		//		DOS = hh*(ax1 * DO - bx1 * DOS);
		//		DIC3 = hh*(b33 * DC3 + b11 * DIC2 - DIC3*(a11 + a33));
		//		DIC2 = hh*(b33 * DC2 + a11 * DIC3 + b12 * DIF - DIC2*(a33 + b11 + a12));
		//		DIF = hh*(b33 * DC1 + a12 * DIC2 + b44 * DIM1 + a22 * DO - DIF*(a33 + b12 + a44 + b22));
		//		DIM1 = hh*(a44 * DIF + b55 * DIM2 - DIM1*( b44 + a55));
		//		DIM2 = hh*(a55 * DIM1 - b55 * DIM2);
		//		
		//		//Neutral Drug Bound States
		//		D_O = hh*(k_on * O + a13n * D_C1 + b_22 * D_IF + bx2 * D_OS  - D_O*(k_off + b13n + a_22 + ax2 ));
		//		D_C1 = hh*(kc_on * C1 + a12 * D_C2 + a_33 * D_IF + b13n * D_O  - D_C1*(kc_off + b12 + b_33 + a13n ));
		//		D_C2 = hh*(kc_on * C2 + a11 * D_C3 + a_33 * D_IC2 + b12 * D_C1  - D_C2*(kc_off + b11 + b_33 + a12 ));
		//		D_C3 = hh*(kc_on * C3 + a_33 * D_IC3 + b11 * D_C2  - D_C3*(kc_off + b_33 + a11 ));
		//		D_OS = hh*(ax2 * D_O + ki_on * OS - D_OS*(bx2 + ki_off));
		//		D_IC3 = hh*(b_33 * D_C3 + b11 * D_IC2 + ki_on * IC3 - D_IC3*(a_33 + a11 + ki_off));
		//		D_IC2 = hh*(b_33 * D_C2 + a11 * D_IC3 + b12 * D_IF + ki_on * IC2 - D_IC2*(a_33 + b11 + a12 + ki_off));
		//		D_IF = hh*(b_33 * D_C1 + a12 * D_IC2 + b_44 * D_IM1 + a_22 * D_O + ki_on * IF - D_IF*(a_33 + a_44 + b_22 + b12 + ki_off));
		//		D_IM1 = hh*(a_44 * D_IF + b_55 * D_IM2 - D_IM1*(b_44 + a_55));
		//		D_IM2 = hh*(a_55 * D_IM1 - b_55 * D_IM2);
		
		const double coef_O = (b13 + a2  + kon + k_on + ax);	
		const double coef_C1 = (b12 + b3 + a13  + kcon + kc_on);
		const double coef_C2 = (b11 + b3 + a12  + kcon + kc_on);
		const double coef_C3 = (b3 + a11  + kcon + kc_on);
		const double coef_IC3 = (a11 + a3 + ki_on);
		const double coef_IC2 = (b11 + a3 + a12 + ki_on);
		const double coef_IF = (b12 + b2 + a3 + a4 + ki_on);
		const double coef_IM1 = (b4 + a5);
		const double coef_IM2 = b5;
		const double coef_OS = (bx + ki_on);
		
		const double coef_DO = (koff + b13c + a22 + ax1 );
		const double coef_DC1 = (kcoff + b12 + b33 + a13c );
		const double coef_DC2 = (kcoff + b11 + b33 + a12 );
		const double coef_DC3 = (kcoff+ b33 + a11 );
		const double coef_DOS = bx1;
		const double coef_DIC3 = (a11 + a33);
		const double coef_DIC2 = (a33 + b11 + a12);
		const double coef_DIF = (a33 + b12 + a44 + b22);
		const double coef_DIM1 = ( b44 + a55 );
		const double coef_DIM2 = b55 ;
		
		const double coef_D_O = (k_off + b13n + a_22 + ax2 );
		const double coef_D_C1 = (kc_off + b12 + b_33 + a13n );
		const double coef_D_C2 = (kc_off + b11 + b_33 + a12 );
		const double coef_D_C3 = (kc_off + b_33 + a11 );
		const double coef_D_OS = (bx2 + ki_off);
		const double coef_D_IC3 = (a_33 + a11 + ki_off);
		const double coef_D_IC2 = (a_33 + b11 + a12 + ki_off);
		const double coef_D_IF = (a_33 + a_44 + b_22 + b12 + ki_off);
		const double coef_D_IM1 = (b_44 + a_55);
		const double coef_D_IM2 = b_55;
		
		double hh2 = hh/2;

		const double co_O = 1. / ( 1 + hh2 * ( b13 + a2  + kon + k_on + ax ) );	
		const double co_C1 = 1. / ( 1 + hh2 * ( b12 + b3 + a13  + kcon + kc_on));
		const double co_C2 = 1. / ( 1 + hh2 * ( b11 + b3 + a12  + kcon + kc_on));
		const double co_C3 = 1. / ( 1 + hh2 * ( b3 + a11  + kcon + kc_on));
		const double co_IC3 = 1. / ( 1 + hh2 * ( a11 + a3 + ki_on));
		const double co_IC2 = 1. / ( 1 + hh2 * ( b11 + a3 + a12 + ki_on));
		const double co_IF = 1. / ( 1 + hh2 * ( b12 + b2 + a3 + a4 + ki_on));
		const double co_IM1 = 1. / ( 1 + hh2 * ( b4 + a5));
		const double co_IM2 = 1. / ( 1 + hh2 * ( b5 ));
		const double co_OS = 1. / ( 1 + hh2 * ( bx + ki_on));
		
		const double co_DO = 1. / ( 1 + hh2 * ( koff + b13c + a22 + ax1 ));
		const double co_DC1 = 1. / ( 1 + hh2 * ( kcoff + b12 + b33 + a13c ));
		const double co_DC2 = 1. / ( 1 + hh2 * ( kcoff + b11 + b33 + a12 ));
		const double co_DC3 = 1. / ( 1 + hh2 * ( kcoff+ b33 + a11 ));
		const double co_DOS = 1. / ( 1 + hh2 * ( bx1));
		const double co_DIC3 = 1. / ( 1 + hh2 * ( a11 + a33));
		const double co_DIC2 = 1. / ( 1 + hh2 * ( a33 + b11 + a12));
		const double co_DIF = 1. / ( 1 + hh2 * ( a33 + b12 + a44 + b22));
		const double co_DIM1 = 1. / ( 1 + hh2 * (  b44 + a55 ));
		const double co_DIM2 = 1. / ( 1 + hh2 * ( b55 ) );
		
		const double co_D_O = 1. / ( 1 + hh2 * ( k_off + b13n + a_22 + ax2 ));
		const double co_D_C1 = 1. / ( 1 + hh2 * ( kc_off + b12 + b_33 + a13n ));
		const double co_D_C2 = 1. / ( 1 + hh2 * ( kc_off + b11 + b_33 + a12 ));
		const double co_D_C3 = 1. / ( 1 + hh2 * ( kc_off + b_33 + a11 ));
		const double co_D_OS = 1. / ( 1 + hh2 * ( bx2 + ki_off));
		const double co_D_IC3 = 1. / ( 1 + hh2 * ( a_33 + a11 + ki_off));
		const double co_D_IC2 = 1. / ( 1 + hh2 * ( a_33 + b11 + a12 + ki_off));
		const double co_D_IF = 1. / ( 1 + hh2 * ( a_33 + a_44 + b_22 + b12 + ki_off));
		const double co_D_IM1 = 1. / ( 1 + hh2 * ( b_44 + a_55));
		const double co_D_IM2 = 1. / ( 1 + hh2 * ( b_55 ));
		
		
		//Drug Free States
		O_o = O + hh2 * ( a13 * C1 + b2 * IF + koff * DO + k_off * D_O + bx * OS  - O * coef_O );	
		C1_o = C1 + hh2 * (a12 * C2 + a3 * IF + b13 * O  + kcoff * DC1 + kc_off * D_C1 - C1 * coef_C1 );
		C2_o = C2 + hh2 * (a11 * C3 + a3 * IC2 + b12 * C1  + kcoff * DC2 + kc_off * D_C2 - C2 * coef_C2 );
		C3_o = C3 + hh2 * (a3 * IC3 + b11 * C2  + kcoff * DC3 + kc_off * D_C3 - C3 * coef_C3 );
		IC3_o = IC3 + hh2 * (b3 * C3 + b11 * IC2 + ki_off * D_IC3 - IC3 * coef_IC3 );
		IC2_o = IC2 + hh2 * (a11 * IC3 + b3 * C2 + b12 * IF + ki_off * D_IC2 - IC2 * coef_IC2 );
		IF_o = IF + hh2 * (a12 * IC2 + b3 * C1 + b4 * IM1 + a2 * O + ki_off * D_IF - IF * coef_IF );
		IM1_o = IM1 + hh2 * (a4 * IF + b5 * IM2 - IM1 * coef_IM1 );
		IM2_o = IM2 + hh2 * (a5 * IM1 - IM2 * coef_IM2 );
		OS_o = OS + hh2 * (ax * O + ki_off * D_OS - OS * coef_OS );
		
		//Charged Drug Bound States
		DO_o = DO + hh2 * (kon * O + a13c * DC1 + bx1 * DOS + b22 * DIF  - DO * coef_DO );
		DC1_o = DC1 + hh2 * (kcon * C1 + a12 * DC2 + a33 * DIF + b13c * DO  - DC1 * coef_DC1 );
		DC2_o = DC2 + hh2 * (kcon * C2 + a11 * DC3 + a33 * DIC2 + b12 * DC1  - DC2 * coef_DC2 );
		DC3_o = DC3 + hh2 * (kcon * C3 + b11 * DC2 + a33 * DIC3  - DC3 * coef_DC3 );
		DOS_o = DOS + hh2 * (ax1 * DO -  DOS * coef_DOS );
		DIC3_o = DIC3 + hh2 * (b33 * DC3 + b11 * DIC2 - DIC3 * coef_DIC3 );
		DIC2_o = DIC2 + hh2 * (b33 * DC2 + a11 * DIC3 + b12 * DIF - DIC2 * coef_DIC2 );
		DIF_o = DIF + hh2 * (b33 * DC1 + a12 * DIC2 + b44 * DIM1 + a22 * DO - DIF * coef_DIF );
		DIM1_o = DIM1 + hh2 * (a44 * DIF + b55 * DIM2 - DIM1 * coef_DIM1 );
		DIM2_o = DIM2 + hh2 * (a55 * DIM1 - DIM2 * coef_DIM2 );
		
		//Neutral Drug Bound States
		D_O_o = D_O + hh2 * (k_on * O + a13n * D_C1 + b_22 * D_IF + bx2 * D_OS  - D_O * coef_D_O );
		D_C1_o = D_C1 + hh2 * (kc_on * C1 + a12 * D_C2 + a_33 * D_IF + b13n * D_O  - D_C1 * coef_D_C1 );
		D_C2_o = D_C2 + hh2 * (kc_on * C2 + a11 * D_C3 + a_33 * D_IC2 + b12 * D_C1  - D_C2 * coef_D_C2 );
		D_C3_o = D_C3 + hh2 * (kc_on * C3 + a_33 * D_IC3 + b11 * D_C2  - D_C3 * coef_D_C3 );
		D_OS_o = D_OS + hh2 * (ax2 * D_O + ki_on * OS - D_OS * coef_D_OS );
		D_IC3_o = D_IC3 + hh2 * (b_33 * D_C3 + b11 * D_IC2 + ki_on * IC3 - D_IC3 * coef_D_IC3 );
		D_IC2_o = D_IC2 + hh2 * (b_33 * D_C2 + a11 * D_IC3 + b12 * D_IF + ki_on * IC2 - D_IC2 * coef_D_IC2 );
		D_IF_o = D_IF + hh2 * (b_33 * D_C1 + a12 * D_IC2 + b_44 * D_IM1 + a_22 * D_O + ki_on * IF - D_IF * coef_D_IF );
		D_IM1_o = D_IM1 + hh2 * (a_44 * D_IF + b_55 * D_IM2 - D_IM1 * coef_D_IM1 );
		D_IM2_o = D_IM2 + hh2 * (a_55 * D_IM1 - D_IM2 * coef_D_IM2 );
		
		int iter = 0;
		double err_sum = 1;
		while ( err_sum > 1E-100 && iter < 100 ) {
			
//			//Drug Free States
//			O_n = co_O * ( O_o - hh2 * ( a13 * C1 + b2 * IF + koff * DO + k_off * D_O + bx * OS ) );	
//			C1_n = co_C1 * ( C1_o - hh2 * (a12 * C2 + a3 * IF + b13 * O  + kcoff * DC1 + kc_off * D_C1 ) );
//			C2_n = co_C2 * ( C2_o - hh2 * (a11 * C3 + a3 * IC2 + b12 * C1  + kcoff * DC2 + kc_off * D_C2 ) );
//			C3_n = co_C3 * ( C3_o - hh2 * (a3 * IC3 + b11 * C2  + kcoff * DC3 + kc_off * D_C3 ) );
//			IC3_n = co_IC3 * ( IC3_o - hh2 * (b3 * C3 + b11 * IC2 + ki_off * D_IC3  ) );
//			IC2_n = co_IC2 * ( IC2_o - hh2 * (a11 * IC3 + b3 * C2 + b12 * IF + ki_off * D_IC2  ) );
//			IF_n = co_IF * ( IF_o - hh2 * (a12 * IC2 + b3 * C1 + b4 * IM1 + a2 * O + ki_off * D_IF  ) );
//			IM1_n = co_IM1 * ( IM1_o - hh2 * (a4 * IF + b5 * IM2  ) );
//			IM2_n = co_IM2 * ( IM2_o - hh2 * (a5 * IM1  ) );
//			OS_n = co_OS * ( OS_o - hh2 * (ax * O + ki_off * D_OS  ) );
//			
//			//Charged Drug Bound States
//			DO_n = co_DO * ( DO_o - hh2 * (kon * O + a13c * DC1 + bx1 * DOS + b22 * DIF   ) );
//			DC1_n = co_DC1 * ( DC1_o - hh2 * (kcon * C1 + a12 * DC2 + a33 * DIF + b13c * DO  ) );
//			DC2_n = co_DC2 * ( DC2_o - hh2 * (kcon * C2 + a11 * DC3 + a33 * DIC2 + b12 * DC1   ) );
//			DC3_n = co_DC3 * ( DC3_o - hh2 * (kcon * C3 + b11 * DC2 + a33 * DIC3   ) );
//			DOS_n = co_DOS * ( DOS_o - hh2 * (ax1 * DO  ) );
//			DIC3_n = co_DIC3 * ( DIC3_o - hh2 * (b33 * DC3 + b11 * DIC2 ) );
//			DIC2_n = co_DIC2 * ( DIC2_o - hh2 * (b33 * DC2 + a11 * DIC3 + b12 * DIF  ) );
//			DIF_n = co_DIF * ( DIF_o - hh2 * (b33 * DC1 + a12 * DIC2 + b44 * DIM1 + a22 * DO ) );
//			DIM1_n = co_DIM1 * ( DIM1_o - hh2 * (a44 * DIF + b55 * DIM2  ) );
//			DIM2_n = co_DIM2 * ( DIM2_o - hh2 * (a55 * DIM1 ) );
//			
//			//Neutral Drug Bound States
//			D_O_n = co_D_O * ( D_O_o - hh2 * (k_on * O + a13n * D_C1 + b_22 * D_IF + bx2 * D_OS   ) );
//			D_C1_n = co_D_C1 * ( D_C1_o - hh2 * (kc_on * C1 + a12 * D_C2 + a_33 * D_IF + b13n * D_O   ) );
//			D_C2_n = co_D_C2 * ( D_C2_o - hh2 * (kc_on * C2 + a11 * D_C3 + a_33 * D_IC2 + b12 * D_C1  ) );
//			D_C3_n = co_D_C3 * ( D_C3_o - hh2 * (kc_on * C3 + a_33 * D_IC3 + b11 * D_C2   ) );
//			D_OS_n = co_D_OS * ( D_OS_o - hh2 * (ax2 * D_O + ki_on * OS ) );
//			D_IC3_n = co_D_IC3 * ( D_IC3_o - hh2 * (b_33 * D_C3 + b11 * D_IC2 + ki_on * IC3 ) );
//			D_IC2_n = co_D_IC2 * ( D_IC2_o - hh2 * (b_33 * D_C2 + a11 * D_IC3 + b12 * D_IF + ki_on * IC2  ) );
//			D_IF_n = co_D_IF * ( D_IF_o - hh2 * (b_33 * D_C1 + a12 * D_IC2 + b_44 * D_IM1 + a_22 * D_O + ki_on * IF  ) );
//			D_IM1_n = co_D_IM1 * ( D_IM1_o - hh2 * (a_44 * D_IF + b_55 * D_IM2  ) );
//			D_IM2_n = co_D_IM2 * ( D_IM2_o - hh2 * (a_55 * D_IM1  ) );

			//Drug Free States
			O_n = co_O * ( O_o + hh2 * ( a13 * C1 + b2 * IF + koff * DO + k_off * D_O + bx * OS ) );	
			C1_n = co_C1 * ( C1_o + hh2 * (a12 * C2 + a3 * IF + b13 * O  + kcoff * DC1 + kc_off * D_C1 ) );
			C2_n = co_C2 * ( C2_o + hh2 * (a11 * C3 + a3 * IC2 + b12 * C1  + kcoff * DC2 + kc_off * D_C2 ) );
			C3_n = co_C3 * ( C3_o + hh2 * (a3 * IC3 + b11 * C2  + kcoff * DC3 + kc_off * D_C3 ) );
			IC3_n = co_IC3 * ( IC3_o + hh2 * (b3 * C3 + b11 * IC2 + ki_off * D_IC3  ) );
			IC2_n = co_IC2 * ( IC2_o + hh2 * (a11 * IC3 + b3 * C2 + b12 * IF + ki_off * D_IC2  ) );
			IF_n = co_IF * ( IF_o + hh2 * (a12 * IC2 + b3 * C1 + b4 * IM1 + a2 * O + ki_off * D_IF  ) );
			IM1_n = co_IM1 * ( IM1_o + hh2 * (a4 * IF + b5 * IM2  ) );
			IM2_n = co_IM2 * ( IM2_o + hh2 * (a5 * IM1  ) );
			OS_n = co_OS * ( OS_o + hh2 * (ax * O + ki_off * D_OS  ) );
			
			//Charged Drug Bound States
			DO_n = co_DO * ( DO_o + hh2 * (kon * O + a13c * DC1 + bx1 * DOS + b22 * DIF   ) );
			DC1_n = co_DC1 * ( DC1_o + hh2 * (kcon * C1 + a12 * DC2 + a33 * DIF + b13c * DO  ) );
			DC2_n = co_DC2 * ( DC2_o + hh2 * (kcon * C2 + a11 * DC3 + a33 * DIC2 + b12 * DC1   ) );
			DC3_n = co_DC3 * ( DC3_o + hh2 * (kcon * C3 + b11 * DC2 + a33 * DIC3   ) );
			DOS_n = co_DOS * ( DOS_o + hh2 * (ax1 * DO  ) );
			DIC3_n = co_DIC3 * ( DIC3_o + hh2 * (b33 * DC3 + b11 * DIC2 ) );
			DIC2_n = co_DIC2 * ( DIC2_o + hh2 * (b33 * DC2 + a11 * DIC3 + b12 * DIF  ) );
			DIF_n = co_DIF * ( DIF_o + hh2 * (b33 * DC1 + a12 * DIC2 + b44 * DIM1 + a22 * DO ) );
			DIM1_n = co_DIM1 * ( DIM1_o + hh2 * (a44 * DIF + b55 * DIM2  ) );
			DIM2_n = co_DIM2 * ( DIM2_o + hh2 * (a55 * DIM1 ) );
			
			//Neutral Drug Bound States
			D_O_n = co_D_O * ( D_O_o + hh2 * (k_on * O + a13n * D_C1 + b_22 * D_IF + bx2 * D_OS   ) );
			D_C1_n = co_D_C1 * ( D_C1_o + hh2 * (kc_on * C1 + a12 * D_C2 + a_33 * D_IF + b13n * D_O   ) );
			D_C2_n = co_D_C2 * ( D_C2_o + hh2 * (kc_on * C2 + a11 * D_C3 + a_33 * D_IC2 + b12 * D_C1  ) );
			D_C3_n = co_D_C3 * ( D_C3_o + hh2 * (kc_on * C3 + a_33 * D_IC3 + b11 * D_C2   ) );
			D_OS_n = co_D_OS * ( D_OS_o + hh2 * (ax2 * D_O + ki_on * OS ) );
			D_IC3_n = co_D_IC3 * ( D_IC3_o + hh2 * (b_33 * D_C3 + b11 * D_IC2 + ki_on * IC3 ) );
			D_IC2_n = co_D_IC2 * ( D_IC2_o + hh2 * (b_33 * D_C2 + a11 * D_IC3 + b12 * D_IF + ki_on * IC2  ) );
			D_IF_n = co_D_IF * ( D_IF_o + hh2 * (b_33 * D_C1 + a12 * D_IC2 + b_44 * D_IM1 + a_22 * D_O + ki_on * IF  ) );
			D_IM1_n = co_D_IM1 * ( D_IM1_o + hh2 * (a_44 * D_IF + b_55 * D_IM2  ) );
			D_IM2_n = co_D_IM2 * ( D_IM2_o + hh2 * (a_55 * D_IM1  ) );
			
			
			err_sum = fabs( IC3 - IC3_n ) + fabs( IC2 - IC2_n ) +  + fabs( IF - IF_n ) +  + fabs( IM1 - IM1_n ) +  + fabs( IM2 - IM2_n ) +  + fabs( C3 - C3_n ) +  + fabs( C2 - C2_n ) +  + fabs( C1 - C1_n ) +  + fabs( O - O_n ) +  + fabs( OS - OS_n ) +  + fabs( DC3 - DC3_n ) +  + fabs( DC2 - DC2_n ) +  + fabs( DC1 - DC1_n ) +  + fabs( DO - DO_n ) +  + fabs( DOS - DOS_n ) +   + fabs( DIC3 - DIC3_n ) +  + fabs( DIC2 - DIC2_n ) +  + fabs( DIF - DIF_n ) +  + fabs( DIM1 - DIM1_n ) +  + fabs( DIM2 - DIM2_n ) +  + fabs( D_C3 - D_C3_n ) +  + fabs( D_C2 - D_C2_n ) +  + fabs( D_C1 - D_C1_n ) +  + fabs( D_O - D_O_n ) +  + fabs( D_OS - D_OS_n ) +  + fabs( D_IC3 - D_IC3_n ) +  + fabs( D_IC2 - D_IC2_n ) +  + fabs( D_IF - D_IF_n ) +  + fabs( D_IM1 - D_IM1_n ) +  + fabs( D_IM2 - D_IM2_n );
			
			
			IC3 = IC3_n; 
			IC2 = IC2_n; 
			IF = IF_n; 
			IM1 = IM1_n; 
			IM2 = IM2_n; 
			C3 = C3_n; 
			C2 = C2_n; 
			C1 = C1_n; 
			O = O_n; 
			OS = OS_n; 
			DC3 = DC3_n; 
			DC2 = DC2_n; 
			DC1 = DC1_n; 
			DO = DO_n; 
			DOS = DOS_n;  
			DIC3 = DIC3_n; 
			DIC2 = DIC2_n; 
			DIF = DIF_n; 
			DIM1 = DIM1_n; 
			DIM2 = DIM2_n; 
			D_C3 = D_C3_n; 
			D_C2 = D_C2_n; 
			D_C1 = D_C1_n; 
			D_O = D_O_n; 
			D_OS = D_OS_n; 
			D_IC3 = D_IC3_n; 
			D_IC2 = D_IC2_n; 
			D_IF = D_IF_n; 
			D_IM1 = D_IM1_n; 
			D_IM2 = D_IM2_n; 
			
			
			iter++;
		}
		
		// cout << iter << "\t" << err_sum << endl << endl;
		
		/******************************************************************************************************************************************************************************************************************/		
		//		//        MF = eye(30) - 0.5 * dt * MB;
		//		//        MB = 0.5 * dt * MB + eye(30);		
		//		for (id1 = 0; id1 < 30; id1 += 1){
		//			for (id2 = 0; id2 < 30; id2 += 1) {
		//				MB[id1][id2] = 0.5 * dt * MB[id1][id2];
		//				MF[id1][id2] = -MB[id1][id2];
		//			}
		//			MB[id1][id1] = MB[id1][id1] + 1;
		//			MF[id1][id1] = MF[id1][id1] + 1;
		//		}
		
		
		
		//		// Compute inv(MB) : Inverse of the matrix MB
		//		// Get LU factorization first,
		//		// then use LU to compute inv(MB)
		//		id3 = 0;
		//		for (id1 = 0; id1 < 30; id1 += 1) {
		//			for (id2 = 0; id2 < 30; id2 += 1){
		//				// For Mac using Accelerate.h
		//				// Fortran is Column major, C++ is Row major
		//				//  A[id3] = MB[id2][id1];
		//				
		//				// For MTJ C++ subroutine
		//				A[id3] = MB[id1][id2];
		//				
		//				id3 += 1;
		//			}
		//		}
		//		
		//		LWork = N;
		//		// For Mac using Accelerate.h
		//		// dgetrf_( &M, &N, A, &LDA, IPIV, &info); 
		//		// dgetri_( &N, A, &LDA, IPIV, Work, &LWork, &info); 
		//		
		//		
		//		// dgetrf( &M, &N, A, &LDA, IPIV, &info); 
		//		// dgetri( &N, A, &LDA, IPIV, Work, &LWork, &info); 
		//
		//		// For MTJ C++ subroutine
		//		mat_inv( M, A, invA );
		//		
		//		
		//		// if (info != 0) { return info;}
		//		// Let invMB = inv(MB)
		//		id3 = 0;
		//		for (id1 = 0; id1 < 30; id1 += 1) {
		//			for (id2 = 0; id2 < 30; id2 += 1){
		//				// Fortran is Column major, C++ is Row major
		//				//  invMB[id2][id1] = A[id3];
		//				
		//				// For MTJ C++ subroutine
		//				 invMB[id1][id2] = invA[id3];
		//				
		//				id3 += 1;
		//				// cout << invMB[id1][id2] << "\t";
		//			}
		//			// cout << endl;
		//		}
		//		
		//		
		//		
		//		for (id1 = 0; id1 < 30; id1 += 1) {
		//			for (id2 = 0; id2 < 30; id2 += 1) {
		//				MT[id1][id2] = 0;
		//				for(id3 = 0; id3 < 30; id3 += 1) {
		//					MT[id1][id2] += invMB[id1][id3] * MF[id3][id2];
		//				}
		//			}
		//		}
		//		
		//		
		//		
		//		
		//		// Compute Vect_(n+1) = inv(MB) * Vect_n
		//		for (id1 = 0; id1 < 30; id1 += 1){
		//			nextVect[id1] = 0;
		//			for(id2 = 0; id2 < 30; id2 += 1) {
		//				// the value for the entry id2 of the vector
		//				nextVect[id1] += MT[id1][id2] * Vect[id2];
		//			} // end of id2 looping
		//		} // end of id1 looping
		//		
		//		//#pragma omp critical
		//		//{
		//		//		for ( id1 = 0; id1 < 30; id1++ ) {
		//		//		cout << Vect[id1] << ", ";
		//		//		}
		//		//	cout << endl << endl;
		//		//}		
		//		
		//		
		//		// Vect = [IC3; IC2; IF; IM1; IM2; C3; C2; C1; O; OS; DC3; DC2; DC1; DO; DOS; ...
		//		//     DIC3; DIC2; DIF; DIM1; DIM2; D_C3; D_C2; D_C1; D_O; D_OS; ...
		//		//     D_IC3; D_IC2; D_IF; D_IM1; D_IM2];
		//		
		//		//        nextVect = inv(MB) * MF * Vect;
		
		
		//		Cell_ptr->IC3 = nextVect[0]; 
		//		Cell_ptr->IC2 = nextVect[1]; 
		//		Cell_ptr->IF = nextVect[2]; 
		//		Cell_ptr->IM1 = nextVect[3]; 
		//		Cell_ptr->IM2 = nextVect[4];
		//		Cell_ptr->C3 = nextVect[5]; 
		//		Cell_ptr->C2 = nextVect[6]; 
		//		Cell_ptr->C1 = nextVect[7]; 
		//		Cell_ptr->O = nextVect[8]; 
		//		Cell_ptr->OS = nextVect[9];
		//		Cell_ptr->DC3 = nextVect[10]; 
		//		Cell_ptr->DC2 = nextVect[11]; 
		//		Cell_ptr->DC1 = nextVect[12]; 
		//		Cell_ptr->DO = nextVect[13]; 
		//		Cell_ptr->DOS = nextVect[14];
		//		Cell_ptr->DIC3 = nextVect[15]; 
		//		Cell_ptr->DIC2 = nextVect[16]; 
		//		Cell_ptr->DIF = nextVect[17]; 
		//		Cell_ptr->DIM1 = nextVect[18];
		//		Cell_ptr->DIM2 = nextVect[19]; 
		//		Cell_ptr->D_C3 = nextVect[20]; 
		//		Cell_ptr->D_C2 = nextVect[21]; 
		//		Cell_ptr->D_C1 = nextVect[22];
		//		Cell_ptr->D_O = nextVect[23]; 
		//		Cell_ptr->D_OS = nextVect[24]; 
		//		Cell_ptr->D_IC3 = nextVect[25]; 
		//		Cell_ptr->D_IC2 = nextVect[26];
		//		Cell_ptr->D_IF = nextVect[27]; 
		//		Cell_ptr->D_IM1 = nextVect[28]; 
		//		Cell_ptr->D_IM2 = nextVect[29];
		
		Cell_ptr->IC3 = IC3_n; 
		Cell_ptr->IC2 = IC2_n; 
		Cell_ptr->IF = IF_n; 
		Cell_ptr->IM1 = IM1_n; 
		Cell_ptr->IM2 = IM2_n; 
		Cell_ptr->C3 = C3_n; 
		Cell_ptr->C2 = C2_n; 
		Cell_ptr->C1 = C1_n; 
		Cell_ptr->O = O_n; 
		Cell_ptr->OS = OS_n; 
		Cell_ptr->DC3 = DC3_n; 
		Cell_ptr->DC2 = DC2_n; 
		Cell_ptr->DC1 = DC1_n; 
		Cell_ptr->DO = DO_n; 
		Cell_ptr->DOS = DOS_n;  
		Cell_ptr->DIC3 = DIC3_n; 
		Cell_ptr->DIC2 = DIC2_n; 
		Cell_ptr->DIF = DIF_n; 
		Cell_ptr->DIM1 = DIM1_n; 
		Cell_ptr->DIM2 = DIM2_n; 
		Cell_ptr->D_C3 = D_C3_n; 
		Cell_ptr->D_C2 = D_C2_n; 
		Cell_ptr->D_C1 = D_C1_n; 
		Cell_ptr->D_O = D_O_n; 
		Cell_ptr->D_OS = D_OS_n; 
		Cell_ptr->D_IC3 = D_IC3_n; 
		Cell_ptr->D_IC2 = D_IC2_n; 
		Cell_ptr->D_IF = D_IF_n; 
		Cell_ptr->D_IM1 = D_IM1_n; 
		Cell_ptr->D_IM2 = D_IM2_n; 
		
		
		/******************************************************************************************************************************************************************************************************************/		
		
		
		Cell_ptr->sum = Cell_ptr->O + Cell_ptr->OS + Cell_ptr->C1 + Cell_ptr->C2 + Cell_ptr->C3 + Cell_ptr->IC3 + Cell_ptr->IC2 + Cell_ptr->IF + Cell_ptr->IM1 + Cell_ptr->IM2 +
		Cell_ptr->DO + Cell_ptr->DOS + Cell_ptr->DC1 + Cell_ptr->DC2 + Cell_ptr->DC3 + Cell_ptr->DIC3 + Cell_ptr->DIC2 + Cell_ptr->DIF + Cell_ptr->DIM1 + Cell_ptr->DIM2 + 
		Cell_ptr->D_O + Cell_ptr->D_OS + Cell_ptr->D_C1 + Cell_ptr->D_C2 + Cell_ptr->D_C3 + Cell_ptr->D_IC3 + Cell_ptr->D_IC2 + Cell_ptr->D_IF + Cell_ptr->D_IM1  + Cell_ptr->D_IM2;
		
		// cout << "sum = " << Cell_ptr->sum << endl;
		if (fabs (Cell_ptr->sum -1.0) > 0.0001) {cout << "Error in Wild Type Sum at t = " << t << ",\t sum = " << Cell_ptr->sum << endl;}
		
		
	} //End else if t>0
	
	Cell_ptr->I_Na = G_Na*(Cell_ptr->O)*(Cell_ptr->V - E_Na); 
}	
